# Supplementary material for: CmHY5-CmWRKY23/69-CmGH9B3 module mediates red light promoted graft union healing of melon grafted onto squash
Source: Hortic Res. 2025 Sep 17;13(1):uhaf251. doi: 10.1093/hr/uhaf251 (PMC12858254; doi:10.1093/hr/uhaf251)
Supplement: Web_Material_uhaf251 [file web_material_uhaf251.zip]

Archive with 10 entries (10 files):
- Figure 1.pdf
- Figure 2.pdf
- Figure 3.pdf
- Figure 4.pdf
- Figure 5.pdf
- Figure 6.pdf
- Figure 7.pdf
- Figure S1.pdf
- Figure S2.pdf
- Figure S3.pdf
